# Supplementary material for: Synergic effect of combined xenogeneic mesenchymal stem cells and ceftriaxone on acute septic arthritis
Source: Stem Cells Transl Med. 2024 Jun 3;13(8):724–37. doi: 10.1093/stcltm/szae034 (PMC11328939; doi:10.1093/stcltm/szae034)
Supplement: szae034_suppl_Supplementary_Material [file szae034_suppl_supplementary_material.zip]

Archive with 6 entries (5 files):
- Supplementary Figure/
- Supplementary Figure/CEGeniusLog.txt
- Supplementary Figure/Supplementary Figure 1.tif
- Supplementary Figure/Supplementary Figure 2.tif
- Supplementary Figure/Supplementary Figure 3.tif
- Supplementary Figure/Supplementary Figure.docx
