# Supplementary material for: Synergic effect of combined xenogeneic mesenchymal stem cells and ceftriaxone on acute septic arthritis
Source: Stem Cells Transl Med. 2024 Jun 3;13(8):724–37. doi: 10.1093/stcltm/szae034 (PMC11328939; doi:10.1093/stcltm/szae034)
Supplement: szae034_suppl_Supplementary_Material [file szae034_suppl_supplementary_material.zip › Supplementary Figure/CEGeniusLog.txt]

Date and Time	Username	UserDomainname	Filenamepath	Error Number	Error Message	System Exception	Error LineNumber	Error MethodName	Applicationstarttime	Applicationendtime	CPU Used (%)	RAM Used (MB)

10-May-24 1:07:43 PM	9107477	HS-J-PCOUP-02	CEGenius v2.6.82	\\\\j-fs01\\OUP_Journals-L\\Production\\STCLTM\\szae034\\FROM_CLIENT\\Accepted_manuscripts\\sctm-23-0177-20240508072745\\suppl_data\\New folder\\Supplementary Figure.docx	ThisAddInErr_007	Error in Validating MoveToWord	Root element is missing.	0	Application_DocumentBeforeClose			0%	3714MB
10-May-24 1:07:46 PM	9107477	HS-J-PCOUP-02	CEGenius v2.6.82	\\\\j-fs01\\OUP_Journals-L\\Production\\STCLTM\\szae034\\FROM_CLIENT\\Accepted_manuscripts\\sctm-23-0177-20240508072745\\suppl_data\\New folder\\Supplementary Figure.docx	CEGDocVariableError0003	Unable find the MetaXml Name from the document: 	Object has been deleted.	0	ReadDocVariable		2024-05-10 01:07:43	22.17188%	3720MB
10-May-24 1:07:46 PM	9107477	HS-J-PCOUP-02	CEGenius v2.6.82	\\\\j-fs01\\OUP_Journals-L\\Production\\STCLTM\\szae034\\FROM_CLIENT\\Accepted_manuscripts\\sctm-23-0177-20240508072745\\suppl_data\\New folder\\Supplementary Figure.docx	ThisAddInErr_007	Error in Validating MoveToWord	Root element is missing.	0	Application_DocumentBeforeClose		2024-05-10 01:07:43	100%	3720MB
10-May-24 1:07:46 PM	9107477	HS-J-PCOUP-02	CEGenius v2.6.82	\\\\j-fs01\\OUP_Journals-L\\Production\\STCLTM\\szae034\\FROM_CLIENT\\Accepted_manuscripts\\sctm-23-0177-20240508072745\\suppl_data\\New folder\\Supplementary Figure.docx	CEGDocVariableError0003	Unable find the MetaXml Name from the document: 	Object has been deleted.	0	ReadDocVariable		2024-05-10 01:07:43	19.79449%	3720MB
10-May-24 1:07:46 PM	9107477	HS-J-PCOUP-02	CEGenius v2.6.82	\\\\j-fs01\\OUP_Journals-L\\Production\\STCLTM\\szae034\\FROM_CLIENT\\Accepted_manuscripts\\sctm-23-0177-20240508072745\\suppl_data\\New folder\\Supplementary Figure.docx	DocVarFileIDError0001	Unable to add the following DocVariable: 'fileID'	Object has been deleted.	0	addDocVariable		2024-05-10 01:07:43	0%	3720MB
